# Supplementary material for: Isolated dwarfism and sexual dimorphism in a mainland population of the greater short-horned lizard (Phrynosoma hernandesi) and the Great Plains toad (Anaxyrus cognatus)
Source: PLoS One. 2025 Dec 26;20(12):e0339275. doi: 10.1371/journal.pone.0339275 (PMC12742731; doi:10.1371/journal.pone.0339275)
Supplement: S1 File — All measurements were taken using digital calipers except OHL, OHW, THL, THW, which were measured using a dissecting microscope (3X) with an ocular micrometer. For all traits with the exception of SVL, we caution interpretation of p-values > 10−4 due an increase in Type 1 error associated with multiple comparisons. (XLSX) [file pone.0339275.s002.xlsx]

## Sheet: Ph_Museum_Raw
Population	Sex	PopSex	SVL	TL	HDW	HDL	HSW	END	IND	TYH	FEL	TIL	FTL	LHT	HUL	RAL	HAL	OHL	OHW	THL	THW	PC1	PC1outval
Outside	Female	OF	60.97	24.13	17.93	14.34	10.9	3.91	3.36	2.62	33.3	10.63	13.32	6.15	11.25	9.51	8.53	2	1.73	1.6	0.13	-1.7875	-5.09607
Outside	Female	OF	65.17	30.51	20.16	15.59	11.02	3.79	4.3	2.47	37.05	13.24	13.5	6.61	15.93	10.99	10.88	1.37	1.47	1.37	0.13	-0.385097	-3.09537
Outside	Female	OF	65.88	25.27	19.14	15.29	11.36	3.49	3.47	3	34.89	13.18	13.91	6.91	15.66	11.48	12.02	2.13	2.2	2.2	0.14	0.0665298	-2.64802
Outside	Female	OF	66.71	30.76	19.86	15.6	11.14	3.66	3.8	3.33	14.04	13.23	16.02	8.64	14.92	9.57	12.35	2.27	2.2	2.2	0.14	0.260037	-2.46411
Outside	Female	OF	67.69	24.41	17.07	16.27	11.73	3.56	3.63	2.9	39.33	15.8	16.83	6.29	15.94	11.66	11.9	2.4	2.13	2	0.16	0.694616	-1.70255
Outside	Female	OF	68.03	29.23	18.19	13.41	10.96	3.47	3.81	3.18	36.01	13.35	16.33	6.29	16.1	9.15	12.47	2.13	2.27	2.2	0.14	0.156343	-2.61876
Outside	Female	OF	69.19	36.51	19.58	15.32	10.79	3.84	3.91	2.88	41.84	15.42	18.24	8.51	15.91	11.63	13.62	2.33	2.67	2.27	0.16	1.97222	-0.215669
Outside	Female	OF	69.79	26.84	20.36	16.06	11.28	4.52	3.68	3.37	37.37	13.34	15.72	8.67	15.41	10.16	11.77	1.73	1.87	2	0.12	0.802277	-1.57073
Outside	Female	OF	73.29	22.81	19.13	15.62	11.29	3.47	3.76	2.69	37.51	14.38	16.24	7.96	15.09	10.57	13.19	2.27	2.2	2	0.15	0.59765	-1.84612
Outside	Female	OF	73.87	25.66	20.56	16.1	12.32	3.39	4.36	2.99	41.19	14.58	14.6	6.62	15.58	11.92	11.78	2.87	2.73	2.67	0.19	1.77154	-0.578808
Outside	Female	OF	73.94	33.7	19.27	16.74	10.93	3.66	4.05	3.22	40.11	15.6	15.28	6.48	17.14	13.13	11.84	2.6	3.13	2.67	0.17	2.08629	-0.185584
Outside	Female	OF	73.99	38.44	20.76	17.08	11.48	3.87	4.14	3.39	43.26	16.55	18.26	9.04	18.25	13.64	13.04	2.47	2.67	2.53	0.16	3.24354	1.44756
Outside	Female	OF	76.28	26.54	20.71	16.77	11.96	4.21	3.63	2.88	37.29	16.27	17.28	8.23	17.2	11.02	13.01	2.2	1.67	2.47	0.15	1.70441	-0.304685
Outside	Female	OF	77.19	37.94	18.77	15.81	10.99	3.85	4.39	3.01	39.9	14.08	16.24	9.3	15.12	11.45	11.85	0.98	0.88	0.88	0.1	0.379724	-1.96382
Outside	Female	OF	77.72	38.49	19.87	16.59	11.15	4.15	3.58	3.79	39.48	15.97	18.18	9.32	14.37	12.39	12.69	2.27	2.07	2.2	0.15	2.36744	0.375428
Outside	Female	OF	79.28	24.05	20.48	16.53	12.08	4.01	4.12	2.6	42.89	16.37	16.24	7.84	15.9	12.71	11.73	1.67	1.53	1.27	0.11	0.876144	-1.19512
Outside	Female	OF	79.52	40.53	18.11	17.71	12.88	3.86	4.23	3	46.9	16.7	19.15	10.53	17.13	12.89	13.72	2.47	3	2.8	0.16	3.8081	2.15816
Outside	Female	OF	80.05	39.45	23.83	17.5	12.43	4.5	4.58	3.7	43.81	16.67	18.86	10.42	18.24	12.11	14.88	3.67	4	3.07	0.24	5.71389	4.39439
Outside	Female	OF	80.14	27.99	23.55	17.11	13.28	4.28	3.81	3.39	45.24	16.99	17.52	9.05	17.04	12.21	12.37	2.47	2.67	2.73	0.16	3.3013	1.64932
Outside	Female	OF	81	32.19	20.84	16.83	12.9	4.15	4.03	3.11	38.1	14.97	15.82	6.76	19.49	13.18	11.15	2.47	2.93	2.4	0.16	2.47829	0.478101
Outside	Female	OF	81.59	37.13	24.52	18.75	13.1	4.47	4.69	3.38	51.65	18.38	18.8	9.43	21.82	14.92	14.28	3.07	3.2	3	0.2	5.83409	4.84522
Outside	Female	OF	81.97	28.69	24.52	17.47	13.23	4.08	3.53	4.08	48.84	17.62	17.23	8.91	23.33	13.4	14.97	2.67	2.47	2.27	0.18	4.30114	3.0733
Outside	Female	OF	82.78	30.15	24.13	18.01	13.13	4.68	3.78	2.97	48.46	16.71	17.63	8.52	18.82	13.45	14.47	2.67	2.73	2.53	0.18	4.02205	2.6883
Outside	Female	OF	82.94	40.22	20.86	17.82	11.71	4.16	4.28	4.02	45.79	17.26	19.52	10.33	18.33	15.12	14.04	2.73	3.13	2.67	0.18	4.83439	3.49004
Outside	Female	OF	83.67	33.39	22.88	16.87	11.94	4.04	4.58	3.46	44.16	16.36	17.07	8.7	19.49	12.79	13.57	2.2	2.07	2.93	0.15	3.43149	1.7663
Outside	Female	OF	84.23	41.83	25.01	18.15	12.93	4	4.42	4.1	52.17	18.47	19.26	9.47	20.14	14.46	15.64	3.2	4.33	3	0.21	6.3682	5.37229
Outside	Female	OF	84.54	32.86	21.95	16.81	12.55	3.55	3.74	3.44	39.6	15.42	16.23	7.27	19.55	13.13	12.05	2.8	3.13	2.87	0.19	3.04807	1.11305
Outside	Female	OF	85.33	32.85	20.62	17.14	12.28	4.39	3.95	2.81	46.19	18.48	19.17	9.43	18.4	13.62	13.55	2.4	2.13	2.2	0.16	3.40591	1.9469
Outside	Female	OF	85.36	31.3	20.09	18.01	12.61	4.14	3.74	2.91	47.04	17.28	17.77	9.04	17.71	13.59	12.94	2.4	2.2	2.53	0.16	3.12005	1.51053
Outside	Female	OF	85.71	44.93	21.12	17.68	11.88	4.36	4.6	3.88	47.25	18.06	19.19	9.81	18.61	13.03	12.1	2.53	2.33	2.27	0.17	4.4021	2.96309
Outside	Female	OF	88.45	30.23	20.61	17.73	12.65	4.03	3.35	3.07	49.01	17.66	18.74	8.21	19.35	14.07	12.23	2.13	2.27	1.93	0.14	2.8119	1.26012
Outside	Female	OF	88.53	35.15	22.38	17.43	13.18	4.31	4.22	3.96	47.52	17.4	18.11	8.25	20.85	14.27	11.67	0.98	1.57	1.27	0.1	2.86916	1.4594
Outside	Female	OF	89.53	38.69	21.69	16.6	12.71	4.1	4.53	3.41	46.13	16.96	18.2	8.88	17.16	14.18	12.87	0.98	1.18	1.37	0.1	2.47846	0.905294
Outside	Female	OF	91.36	32.93	27.44	22.78	14.65	4.7	4.03	2.78	52.01	20.37	18.15	8.14	20.35	16.18	12.25	2.3	2.42	1.27	0.16	4.85703	4.20287
Outside	Female	OF	92.72	38.95	25.25	18.69	14.21	4.12	4.9	3.47	48.66	19.75	17.96	8.89	20.5	16.41	13.66	0.98	1.96	1.27	0.1	4.15573	3.21376
Outside	Female	OF	93.5	35	23.77	19.45	13.91	4.25	3.44	3.28	49.38	18.4	20.13	9.5	19.89	14.08	13.11	2.67	2.67	2.67	0.18	4.82857	3.78802
Outside	Female	OF	93.51	34.36	25.51	19.5	14.67	4.77	4.29	3.83	52.19	18.36	19.79	10.99	18.07	14.26	15.23	3.07	4	3.4	0.2	6.7982	6.10838
Outside	Female	OF	97.94	47.58	25	19.85	13.88	4.75	4.64	4.62	54.24	19.66	19.91	9.55	20.52	14.49	13.58	3.6	2.73	2.87	0.24	7.39526	6.8092
Outside	Female	OF	101.88	29.45	27.53	19.82	14.17	4.84	4.2	3.65	53.57	20.74	19.73	9.33	26.7	14.89	15.44	2.67	2.8	2.53	0.18	6.61841	6.30155
Outside	Male	OM	54.03	26.71	14.84	13.18	8.71	3.01	2.93	2.57	30.62	11.33	13.37	7.43	11.8	7.84	9.54	1.47	1.6	1.8	0.1	-3.03046	-6.78719
Outside	Male	OM	54.53	30.84	16.84	14.11	10.1	3.59	3.43	2.76	34.22	12.05	13.65	6.49	13.17	9.7	10.91	1.6	2	1.87	0.11	-1.43605	-4.68054
Outside	Male	OM	55.06	22.78	15.13	14.39	10.1	3.1	2.37	2.05	32.04	11.78	13.31	6.47	12.06	9.04	9.27	1.6	1.47	1.47	0.11	-3.17685	-6.76656
Outside	Male	OM	56.26	30.99	16.75	13.7	10.25	3.46	3.43	2.66	33.14	12.7	14.6	6.63	11.67	7.94	11.24	1.87	1.93	1.47	0.12	-1.62772	-4.90781
Outside	Male	OM	56.35	29.98	17.08	14.59	10.43	3.55	3.2	2.57	30.52	11.94	13.33	6.68	13.62	10.08	9.54	2.33	2.53	1.93	0.16	-1.06986	-4.32635
Outside	Male	OM	58.88	31.94	14.85	14.14	9.56	3.56	4.31	2.88	32.15	13.42	14.88	8.12	12.83	9.57	10.28	2.07	1.8	1.73	0.14	-0.758001	-3.89161
Outside	Male	OM	59.3	29.97	15.81	14.39	9.86	3.08	3.17	2.23	34.6	14.02	16.91	7.53	12.6	10.1	10.63	2.13	1.87	1.2	0.14	-1.36695	-4.45354
Outside	Male	OM	60.21	27.83	16.46	14.08	9.37	2.98	3.12	2.3	31.38	11.06	13.39	6.11	13.74	9.09	10.95	2.13	1.93	1.93	0.14	-1.97246	-5.42626
Outside	Male	OM	60.96	30.69	17.28	13.85	10.31	3.15	3.46	2.94	33.61	12.27	12.61	6.46	13.06	9.71	9.49	2.33	2.6	1.87	0.16	-1.02328	-4.34426
Outside	Male	OM	63.74	37.21	18.33	15.38	10.4	3.83	3.84	2.83	39.88	13.7	18	9.86	14.43	10.68	12.33	2.07	2.47	2.2	0.14	1.17717	-1.30722
Outside	Male	OM	64.48	37.1	15.7	14.7	9.87	3.71	3.45	3.64	36.18	12.4	15.59	7.1	13.6	11.3	10.83	1.93	1.73	1.6	0.13	-0.293651	-3.20041
Outside	Male	OM	65.84	39.69	19.52	15.95	11.27	3.95	3.73	3.21	40.79	14.15	17.71	10.85	16.92	10.27	13.53	2.13	3.4	2.8	0.14	2.4702	0.259437
Outside	Male	OM	68.47	40.7	19.44	15.87	11.26	3.84	4.09	2.8	41.7	15.76	18.98	11.64	17.11	11.21	15.49	2.8	3.27	2.53	0.19	3.39474	1.4987
Outside	Male	OM	69.47	38.35	17.95	15.72	10.82	3.63	3.67	3.04	39.5	15.44	17.71	8.4	17.04	10.39	12.11	1.08	0.98	0.88	0.11	0.118099	-2.26193
Outside	Male	OM	71.35	37.1	18.75	15.77	10.88	3.9	3.59	2.92	39.42	13.86	14.7	8.34	15.98	11.63	11.55	2.13	1.67	2.47	0.14	0.946412	-1.57695
Outside	Male	OM	74.24	35.79	21.25	16.3	11.96	4.36	3.3	3.09	43.66	16.92	15.82	9.32	18.4	12.1	11.03	2.27	2.4	2.27	0.15	2.29015	0.272495
Outside	Male	OM	86.79	35.41	25.42	18.59	13.55	4.64	4.36	3.16	48.88	18.19	16.64	8.25	19.87	15.4	14.48	2.93	2.73	2.73	0.2	5.13936	4.06482
Valley	Female	VF	49.63	20.38	13.86	10.99	8.49	2.99	3.22	1.9	26.78	9.57	10.54	5.12	9.37	7.17	8.91	1.07	0.8	1.53	0.07	-5.22709	-1.15782
Valley	Female	VF	50.06	17.38	13.67	12.03	8.61	3.09	2.9	2.3	27.38	9.97	11.09	6.37	9.75	7.39	8.52	0.8	0.73	1.93	0.05	-4.97417	-0.499425
Valley	Female	VF	50.47	19.43	13.68	11.99	8.62	3.13	2.6	1.94	27.82	9.74	10.51	4.9	8.55	7.55	8.03	0.93	0.87	1.6	0.06	-5.43832	-1.41335
Valley	Female	VF	51.28	21.42	14.36	11.87	8.45	2.83	3.44	1.84	29.32	10.12	12.4	6.11	11.3	7.49	9.44	1.13	1.07	1.67	0.08	-4.33608	1.16793
Valley	Female	VF	51.6	18.09	13.57	12.05	8.41	2.79	3.16	2.58	28.51	10.06	11.68	5.65	10.43	7.47	8.97	0.8	1.27	1.67	0.05	-4.73917	0.0909104
Valley	Female	VF	53.02	21.81	14.84	12.7	9.7	3.28	3.09	2.73	30.76	10.5	12.49	6.06	11.11	8.26	8.08	1.27	1.4	1.87	0.08	-3.50523	3.29827
Valley	Female	VF	54.33	21.18	14.41	11.64	8.96	2.77	3.26	2.41	28.39	8.91	10.95	4.93	11.59	7.24	8.03	1.33	1.47	1.67	0.09	-4.42536	0.976018
Valley	Female	VF	56.63	21.8	14.15	12.28	9.24	2.77	3.49	2.64	32.14	10.07	12.39	5.47	11.58	8.42	9.07	1.27	1.53	1.53	0.08	-3.67409	2.82947
Valley	Female	VF	57.7	23.45	16.67	12.96	9.83	3.35	3.07	2.51	31.81	11.25	12.86	6.64	13.09	8.07	9.6	1.33	1.4	2.13	0.09	-2.72455	5.30415
Valley	Female	VF	59.34	21.76	16.43	13.14	10.3	3.64	3.56	2.78	33.77	11.38	12.45	5.86	12.94	9.49	8.35	1.4	1.4	2	0.09	-2.40487	6.03709
Valley	Female	VF	61.5	25.31	15.79	12.91	9.2	3.4	3.38	2.6	33.93	10.79	11.69	5.49	13.57	8.62	9.07	1.47	1.47	1.93	0.1	-2.72445	5.20372
Valley	Female	VF	64.36	24.93	15.87	13.6	9.99	3.21	3.37	2.71	34.79	11.88	13	6.11	15.66	8.8	9.42	1.53	1.2	2	0.1	-2.13988	6.76776
Valley	Male	VM	40.31	17.38	11.27	10.12	8.01	2.04	2.46	1.75	22.77	7.53	9.91	4.72	9.69	6.56	6.68	0.93	0.8	1.2	0.06	-7.1961	-5.80878
Valley	Male	VM	40.5	19.55	12.17	10.36	7.6	2.85	2.77	2.17	23.64	8	9.74	4.87	8.71	6.71	7.16	0.93	0.93	1.33	0.06	-6.42097	-4.23461
Valley	Male	VM	41.79	18.98	12.5	10.45	7.69	2.48	2.54	1.89	23.22	7.89	10.35	5.34	8.68	5.11	7.17	0.87	0.8	1.2	0.06	-6.83731	-5.13686
Valley	Male	VM	42.07	20.61	11.83	10.46	8.03	2.85	2.69	1.8	23.04	8.8	9.6	4.05	10.37	6.3	7.75	1	0.87	1.33	0.07	-6.37274	-3.98838
Valley	Male	VM	42.78	20.49	12.22	10.16	7.74	2.55	2.81	1.97	23.63	7.44	10.13	4.26	8.77	5.82	6.12	1.2	1	1.2	0.08	-6.62539	-4.55976
Valley	Male	VM	44.04	18.31	13.28	11.18	7.91	2.86	2.69	2.31	24.85	8.92	9.93	5.1	9.98	6.29	7.99	0.8	0.8	1.47	0.05	-6.01601	-3.17316
Valley	Male	VM	45.22	24.61	12.52	11.34	8.44	2.78	2.43	1.78	27.25	9.48	10.9	6.03	10.46	6.88	7.48	0.8	0.8	1.47	0.05	-5.7701	-2.32906
Valley	Male	VM	45.6	22.93	12.93	11.18	8.38	2.97	2.7	1.9	25.62	8.9	10.16	4.89	10.85	7.27	8.11	1.2	0.73	1.6	0.08	-5.47827	-1.69301
Valley	Male	VM	46.06	23.02	13.46	11.4	8.56	3.09	2.6	1.98	26.26	8.73	10.23	3.42	10.69	6.62	5.68	1.4	1.4	1.47	0.09	-5.58636	-1.67992
Valley	Male	VM	49.37	25.16	13.78	11.72	8.77	2.84	3	2.42	28.98	10.35	12.14	5.61	12.31	8.31	8.44	1.13	1.2	1.8	0.08	-4.17436	1.62821
Valley	Male	VM	49.56	23.41	13.18	11.8	8.7	2.99	2.73	2.52	28.7	10.1	11.74	5.2	10.49	7.38	8.93	1.07	1	1.73	0.07	-4.64636	0.380284
Valley	Male	VM	50.61	24.9	14.13	11.87	8.87	2.9	3.34	2.34	28.99	9.41	12.25	5.2	12.28	7.91	7.79	1.4	1.4	1.8	0.09	-4.03158	1.99034

## Sheet: Ph_Museum_Stats
Museum												Population*Sex						Outside Sex						Valley Sex						Population
		Outside				Valley						Kruskal-Wallis			Welch's ANOVA			Kruskal-Wallis			Welch's ANOVA			Kruskal-Wallis			Welch's ANOVA			Kruskal-Wallis			Welch's ANOVA
		Female (n=39)		Male (n=17)		Female (n=12)		Male (n=12)			Trait	χ2	df	p	F	df (num/den)	p	χ2	df	p	F	df	p	χ2	df	p	F	df	p	χ2	df	p	F	df	p
	Trait	Mean	SE	Mean	SE	Mean	SE	Mean	SE		SVL	59.7	3	6.78 × 10-13	122.7	3/34	<2.2 × 10-16	22.2	1	2.44 × 10-6	42.2	1/34	1.99 × 10-7	15.9	1	6.79 × 10-5	34	1/20	1.03 × 10-5	44.2	1	3.01 × 10-11	143.9	1/73	<2.2 × 10-16
	SVL	80.39	1.54	63.53	2.09	54.99	1.41	44.83	1.03		TL	44.9	3	9.79 × 10-10	50.9	3/35	8.84 × 10-13	0.01	1	9.36 × 10-1	0	1/37	9.92 × 10-1	0.01	1	9.31 × 10-1	0	1/22	8.50 × 10-1	44.9	1	2.11 × 10-11	157.9	1/78	<2.2 × 10-16
	TL	33.11	0.97	33.12	1.22	21.41	0.7	21.61	0.79		HDW	59	3	9.56 × 10-13	111	3/35	<2.2 × 10-16	19	1	1.32 × 10-5	25.2	1/30	2.16 × 10-5	14.1	1	1.75 × 10-4	24.4	1/20	7.57 × 10-5	46.8	1	7.91 × 10-12	167.7	1/78	<2.2 × 10-16
	HDW	21.62	0.42	17.73	0.65	14.78	0.33	12.77	0.24		HDL	59.8	3	6.35 × 10-13	128.7	3/35	<2.2 × 10-16	18.5	1	1.68 × 10-5	28.4	1/39	4.34 × 10-6	12.6	1	3.82 × 10-4	22.4	1/22	1.04 × 10-4	49.5	1	2.00 × 10-12	231.3	1/75	<2.2 × 10-16
	HDL	17.2	0.27	14.98	0.32	12.35	0.21	11	0.19		HSW	59.8	3	6.37 × 10-13	118.2	3/33	<2.2 × 10-16	22.1	1	2.55 × 10-6	33.2	1/31	2.44 × 10-6	9.4	1	2.21 × 10-3	15.9	1/19	7.69 × 10-4	46.3	1	1.02 × 10-11	170	1/75	<2.2 × 10-16
	HSW	12.37	0.18	10.51	0.27	9.15	0.19	8.22	0.13		END	51.3	3	4.33 × 10-11	60.5	3/31	5.67 × 10-13	11.7	1	6.43 × 10-4	13.7	1/26	1.01 × 10-3	4.3	1	3.75 × 10-2	8.4	1/22	8.30 × 10-3	42.8	1	6.10 × 10-11	120.5	1/61	4.19 × 10-16
	END	4.09	0.06	3.61	0.11	3.1	0.08	2.77	0.08		IND	49.2	3	1.20 × 10-10	60.5	3/32	3.23 × 10-13	13.1	1	2.97 × 10-4	15.6	1/26	5.28 × 10-4	10.7	1	1.10 × 10-3	20.6	1/22	1.66 × 10-4	37	1	1.17 × 10-9	84.2	1/61	4.44 × 10-13
	IND	4.04	0.07	3.5	0.12	3.21	0.08	2.73	0.07		TYH	48.3	3	1.88 × 10-10	42.7	3/32	2.74 × 10-11	11.4	1	7.32 × 10-4	16.3	1/38	2.56 × 10-4	5.7	1	1.66 × 10-2	7.4	1/21	1.26 × 10-2	39.2	1	3.78 × 10-10	85	1/63	2.84 × 10-13
	TYH	3.3	0.08	2.8	0.09	2.41	0.1	2.07	0.08		FEL	50.6	3	6.07 × 10-11	60.8	3/36	4.56 × 10-14	13.3	1	2.68 × 10-4	15.3	1/42	3.30 × 10-4	10.5	1	1.22 × 10-3	20.9	1/22	1.58 × 10-4	41.4	1	1.23 × 10-10	116.1	1/77	<2.2 × 10-16
	FEL	43.42	1.19	36.61	1.28	30.45	0.81	25.58	0.7		TIL	56.9	3	2.67 × 10-12	105.9	3/35	<2.2 × 10-16	14.7	1	1.23 × 10-4	22.2	1/33	3.36 × 10-5	10.5	1	1.22 × 10-3	18.1	1/22	3.36 × 10-4	48.3	1	3.64 × 10-12	209.8	1/77	<2.2 × 10-16
	TIL	16.43	0.35	13.59	0.49	10.35	0.24	8.8	0.27		FTL	55.9	3	4.34 × 10-12	114.3	3/33	<2.2 × 10-16	11.2	1	8.33 × 10-4	13.6	1/28	9.56 × 10-4	9	1	2.68 × 10-3	11.2	1/22	2.98 × 10-3	49.5	1	2.00 × 10-12	246	1/74	<2.2 × 10-16
	FTL	17.44	0.29	15.36	0.48	11.84	0.26	10.59	0.27		LHT	49.7	3	9.12 × 10-11	62.5	3/33	8.93 × 10-14	2.5	1	1.15 × 10-1	1.5	1/25	2.37 × 10-1	8	1	4.65 × 10-3	10.2	1/21	4.40 × 10-3	47.4	1	5.67 × 10-12	157.6	1/74	<2.2 × 10-16
	LHT	8.52	0.2	7.98	0.4	5.73	0.16	4.89	0.21		HUL	51.7	3	3.40 × 10-11	63.5	3/32	1.11 × 10-13	14.5	1	1.42 × 10-4	20.6	1/34	6.76 × 10-5	2.8	1	9.41 × 10-2	3.7	1/18	6.90 × 10-2	42.6	1	6.79 × 10-11	121.5	1/72	<2.2 × 10-16
	HUL	17.98	0.44	14.58	0.6	11.58	0.58	10.27	0.35		RAL	57.5	3	2.01 × 10-12	95.8	3/34	<2.2 × 10-16	17	1	3.70 × 10-5	24.3	1/31	2.72 × 10-5	9.7	1	1.82 × 10-3	14	1/21	1.18 × 10-3	47.2	1	6.58 × 10-12	184.5	1/77	<2.2 × 10-16
	RAL	12.86	0.28	10.36	0.42	8	0.21	6.76	0.25		HAL	54.6	3	8.22 × 10-12	100.3	3/33	<2.2 × 10-16	11.1	1	8.34 × 10-4	9.8	1/25	4.33 × 10-3	11.6	1	6.55 × 10-4	18	1/18	4.85 × 10-4	47.7	1	4.90 × 10-12	198.3	1/68	<2.2 × 10-16
	HAL	12.88	0.23	11.36	0.43	8.79	0.17	7.44	0.27		OHL	40.7	3	7.65 × 10-9	49.8	3/35	8.63 × 10-13	5.3	1	2.18 × 10-2	3.4	1/43	7.33 × 10-2	1.8	1	1.82 × 10-1	2	1/21	1.70 × 10-1	38.2	1	6.27 × 10-10	141.4	1/78	<2.2 × 10-16
	OHL	2.33	0.1	2.05	0.11	1.19	0.07	1.06	0.06		OHW	45.3	3	8.15 × 10-10	46.5	3/35	2.34 × 10-12	2.4	1	1.23 × 10-1	2.5	1/35	1.27 × 10-1	4.1	1	4.43 × 10-2	5.1	1/21	3.46 × 10-2	43.5	1	4.34 × 10-11	126.1	1/78	<2.2 × 10-16
	OHW	2.44	0.12	2.14	0.15	1.22	0.08	0.98	0.07		THL	22.1	3	6.20 × 10-5	15.9	3/35	1.04 × 10-6	4.5	1	3.37 × 10-2	4.5	1/35	4.19 × 10-2	8.9	1	2.84 × 10-3	13.8	1/22	1.21 × 10-3	15.5	1	8.46 × 10-5	30	1/78	5.07 × 10-7
	THL	2.27	0.1	1.93	0.13	1.79	0.06	1.47	0.07		THW	51.8	3	3.25 × 10-11	71.9	3/34	8.06 × 10-15	4.7	1	3.04 × 10-2	4.9	1/38	3.30 × 10-2	1.7	1	1.96 × 10-1	1.65	1/21	2.13 × 10-1	49.4	1	2.11 × 10-12	204.3	1/77	<2.2 × 10-16
	THW	0.16	0.01	0.14	0.01	0.08	0.01	0.07	0		PC1	57.4	3	2.16 × 10-12	127.8	3/33	<2.2 × 10-16	15.6	1	7.91 × 10-5	22.1	1/29	5.68 × 10-5	10.5	1	1.22 × 10-3	17.8	1/22	3.63 × 10-4	48.6	1	3.14 × 10-12	227	1/73	<2.2 × 10-16

## Sheet: Ph_Live_Raw
Sex	SVL	TL	HDL	HSW	FEL	PC1
Female	50	23.5	12.52	8.82	9.97	-0.602949
Female	51.5	23.5	11.02	8.84	9.92	-1.10007
Female	51.5	25	12.2	9.24	10.19	-0.198384
Female	60	23	13.2	9.69	11.35	1.17121
Female	60	24.5	13.68	9.9	11.63	1.69864
Female	62	23.5	13.43	10.02	12.17	1.88664
Female	63	24	14.19	10.59	12.48	2.70882
Female	60.5	29.5	14.13	10.12	11.24	2.32112
Female	56	23	12.65	9.27	11.69	0.600168
Female	61	27.5	13.24	9.43	13.02	2.05392
Female	63	31	14.37	10.47	12.08	3.17378
Female	61	24	13.15	10.65	11.73	1.96553
Female	65	26.5	14.44	10.91	11.58	3.01174
Female	62	26	14.04	10.18	12.63	2.58317
Female	62	27	13.41	10.04	12.26	2.22024
Female	69	23	14.77	11.19	12.41	3.51799
Female	59	25	12.99	10.06	12.11	1.66817
Female	65	25.5	13.49	10.16	12.36	2.40286
Female	66	25	10.43	10.06	11.94	1.03599
Female	69	28	14.88	10.64	13.24	3.96211
Female	69	24	14.69	10.77	12.55	3.38437
Female	56	26	12.23	9.16	9.4	-0.147375
Female	55	23	13.4	9.51	10.78	0.655844
Female	58	23	12	9.14	10.81	0.0949014
Female	57	22.5	12.18	9.21	9.92	-0.201498
Female	63	26	12.22	9.5	11.29	1.09996
Female	67	26	14.02	9.73	11.35	2.18434
Female	65	20.5	13.54	10.17	12.21	1.94895
Female	50	20.5	11.94	8.76	9.1	-1.4141
Female	50	20	12.42	8.47	9.15	-1.41694
Female	52	20	12.43	8.2	10.34	-1.04043
Female	56	25	13.22	9.18	9.86	0.318147
Female	52	23	12.38	9.05	10.07	-0.417654
Female	58.5	25	13.3	9.35	10.66	0.86582
Female	60	25	13.52	9.81	11.13	1.45867
Female	58	23	12.77	9.72	11.79	1.05244
Female	60	27	13.66	9.79	10.54	1.47181
Female	51	22.5	12.58	8.84	10.08	-0.557076
Female	58.5	25	12.85	9.17	10.31	0.47135
Female	50	22.5	11.51	8.8	9.59	-1.22008
Female	60	21.5	13.41	9.68	11.02	1.00616
Female	54	25.5	13.39	10.13	12.23	1.64839
Female	65.5	27.5	13.66	10.19	12.19	2.62849
Female	62	23.5	13.61	9.79	11.96	1.75562
Female	56.5	24	12.36	9.4	11.28	0.536623
Female	56	21.5	13.54	9.95	12.34	1.4196
Female	62	23	12.8	9.7	11.01	1.02524
Female	53	19	11.96	8.81	11.21	-0.609505
Female	61.5	27	13.61	9.82	11.36	1.83783
Female	65	26.5	13.56	10.92	12.33	2.93215
Female	55	19.5	12.4	9.12	9.57	-0.661789
Female	62	25	12.2	9.3	12.29	1.17537
Female	57	24	12.49	9.19	10.65	0.284201
Female	68	29	13.82	10.26	12.24	3.02388
Female	57.5	20	12.98	9.33	10.84	0.304722
Female	60	24	13.29	9.8	11.69	1.46918
Female	60	24	13.46	9.95	11.81	1.66009
Male	41	22	10.3	7.76	8.5	-3.22215
Male	42	22	10.56	7.93	8.74	-2.88479
Male	41.5	20.5	10.57	7.8	8.59	-3.16311
Male	44	25	10.95	7.83	8.2	-2.5982
Male	45	29	11.41	8.34	9.71	-1.21772
Male	47	24	12.05	8.88	10.21	-0.805196
Male	45	24	11.06	8.25	8.84	-2.12782
Male	47	26	11.4	8.19	10.22	-1.26981
Male	46	26.5	11.77	8.61	9.64	-1.10495
Male	45	27	11.76	8.94	9.05	-1.14114
Male	46	26	12.56	8.94	10.61	-0.32627
Male	48	29.5	12.26	9.05	9.72	-0.265219
Male	50	30	12.09	8.72	9.72	-0.35456
Male	49	25	11.79	9.05	10	-0.677283
Male	41	21.5	10.04	7.71	7.65	-3.68312
Male	40	21	10.32	8.4	8.09	-3.13965
Male	43.5	22	10.44	7.87	8	-3.12768
Male	42	25	9.99	7.75	8.19	-3.13714
Male	48	28	11.43	8.76	9.96	-0.795965
Male	48	25	12.51	9.12	9.77	-0.497123
Male	47	22	11.04	7.89	9.2	-2.26724
Male	41.5	25	10.9	7.88	8.19	-2.74166
Male	44	22.5	10.26	7.77	9.18	-2.77912
Male	47	25	11.06	7.94	8.97	-2.05307
Male	44	22	10.93	8.69	8.15	-2.39662
Male	47	24.5	10.99	8.12	8.98	-2.01844
Male	46.5	23	10.82	8.02	9.42	-2.14866
Male	44	26	11.48	8.75	9.56	-1.32762
Male	50	24.5	11.9	8.44	10.45	-0.807331
Male	47	25.5	10.58	8.47	9.87	-1.59191
Male	53	25	12.45	9.18	9.88	-0.15162
Male	40.5	17	10.3	7.89	7.35	-3.99832
Male	40.5	17	10.39	7.7	7.97	-3.85906
Male	43.5	25.5	11.39	8.38	9.28	-1.73816
Male	48.5	25	11.88	8.74	9.5	-1.01659
Male	51	28	12.71	9.6	9.89	0.325965

## Sheet: Ph_Live_Stats
Live								Valley Sex
		Valley						Kruskal-Wallis			Welch's ANOVA
		Female (n=57)		Male (n=36)			Trait	χ2	df	p	F	df (num/den)	p
	Trait	Mean	SE	Mean	SE		SVL	63.3	1	1.8 × 10-15	245.2	1/91	<2.2 × 10-16
	SVL	59.25	0.7	45.39	0.55		TL	0.2	1	6.6 × 10-1	0	1/66	8.65 × 10-1
	TL	24.25	0.33	24.35	0.49		HDL	49.5	1	1.9 × 10-12	110.3	1/82	<2.2 × 10-16
	HDL	13.08	0.12	11.23	0.13		HSW	52.4	1	4.5 × 10-13	115.2	1/86	<2.2 × 10-16
	HSW	9.68	0.09	8.37	0.09		FEL	50.2	1	1.4 × 10-12	117.1	1/85	<2.2 × 10-16
	FEL	11.28	0.14	9.15	0.14		PC1	52.7	1	4.0 × 10-13	126.7	1/82	<2.2 × 10-16
