# Supplementary material for: Isolated dwarfism and sexual dimorphism in a mainland population of the greater short-horned lizard (Phrynosoma hernandesi) and the Great Plains toad (Anaxyrus cognatus)
Source: PLoS One. 2025 Dec 26;20(12):e0339275. doi: 10.1371/journal.pone.0339275 (PMC12742731; doi:10.1371/journal.pone.0339275)
Supplement: S2 File — All measurements were taken using digital calipers except TUB, which was measured using a dissecting microscope (3X) with an ocular micrometer. For all traits with the exception of SVL, we caution interpretation of p-values > 10−4 due an increase in Type 1 error associated with multiple comparisons. (XLSX) [file pone.0339275.s003.xlsx]

## Sheet: Ac_Museum_Raw
Population	Sex	PopGen	SVL	HDW	HDL	ORD	END	IND	TYH	TYW	FEL	TIL	FTL	HUL	RAL	HAL	PAL	PAW	TUB	PC1	PC1outval
Outside	Male	OutsideMale	66.19	26.04	18.28	9.59	3.48	3.91	4.85	3.51	27.24	26.45	37.88	21.12	18.38	15.16	9.8	6.6	4.83	-0.825523	-3.13993
Outside	Male	OutsideMale	78.58	31.91	21.17	12.28	4.72	4.82	6.45	5.79	36.39	31.5	50.53	25.57	21.08	19.44	13.63	6.16	6.44	-6.14243	4.99851
Outside	Male	OutsideMale	70.3	27.21	17.19	10.57	3.25	4.32	3.47	2.91	24.93	26.59	39.61	19.44	14.24	16.4	10.68	7.35	5.1	-0.651228	-3.41633
Outside	Male	OutsideMale	52.19	22.9	14.4	7.7	2.96	3.2	3.9	2.5	22.05	19.82	33.09	17.44	12.31	15.12	8.24	5.09	3.95	2.94629	-9.00015
Outside	Male	OutsideMale	75.41	29.96	19.57	10.33	4.35	5.02	5.22	4.11	29.09	28.55	45.37	23.54	18.85	19.47	11.58	6.61	5.23	-3.52441	0.972619
Outside	Male	OutsideMale	79.34	31.76	21.95	11.33	3.75	4.74	6.11	4.27	32.14	30.88	45.7	25.64	23.02	19.81	11.9	6.36	6.68	-4.87488	3.27615
Outside	Male	OutsideMale	72.61	30.1	20.36	11.13	4.05	4.71	4.71	4.78	28.85	29.9	46.93	24.4	20.54	18.9	11.35	6.79	5.37	-3.7723	1.43269
Outside	Male	OutsideMale	81.17	31.03	21.43	11.58	4.25	4.68	6.31	5.11	32.2	32.18	47.44	26.29	21.48	18.87	12.67	7.95	6.33	-5.60061	4.1459
Outside	Male	OutsideMale	63.37	26.92	17.51	8.48	3.78	3.78	5.05	4.2	23.79	23.71	39.1	19.63	14.53	16.96	11	6.93	5.27	-0.766059	-3.49516
Outside	Male	OutsideMale	65.3	27.52	18.23	9.24	4.71	4.11	4.67	4.07	24.62	25.25	41.89	23.93	16.11	16.52	10.63	5.91	4.65	-1.46343	-2.27824
Outside	Male	OutsideMale	76.66	29.66	20.05	10.97	4.59	4.4	4.28	3.88	30.09	29.26	47.19	24.25	21.45	17.89	12.36	7.02	5.46	-3.66626	1.32786
Outside	Male	OutsideMale	72.1	28.71	18.83	9.76	3.56	3.8	5.56	3.92	28.33	27.68	41.18	21.99	19.16	16.45	11.08	6.44	5.06	-1.93755	-1.34082
Outside	Male	OutsideMale	75.81	29.94	19.85	10.55	3.97	4.4	4.81	4.05	28.41	29.63	45.09	24.19	19.73	17.93	12.16	6.43	4.61	-2.99578	0.391774
Outside	Male	OutsideMale	69.04	26.98	19.49	9.54	3.75	3.75	4.11	3.97	27.12	25.93	41.26	21.72	17.07	15.6	8.85	5.21	4.53	-0.671979	-3.17336
Outside	Male	OutsideMale	56.45	23.4	16.53	8.34	3.32	3.38	3.67	3.19	24.24	21.32	34.75	18.58	14.72	15.49	9.32	5.53	3.74	1.65847	-6.96706
Outside	Male	OutsideMale	77.82	32.31	20.42	11.8	3.86	5.14	6.1	4.68	30.01	30.81	48.59	26.39	22.42	20.5	10.98	7.4	5.74	-5.08705	3.40685
Outside	Male	OutsideMale	73.32	27.95	19.24	10.75	3.56	4.37	5.55	4.1	31.71	28.25	45.87	25.61	19.55	18.13	10.19	6.38	5.7	-3.07963	0.414047
Outside	Male	OutsideMale	68.48	28.21	18.62	11.68	3.57	4.81	5.66	3.78	28.03	26.02	43.38	22.89	16.16	17.97	12.32	7.31	5.46	-2.84911	-0.222983
Outside	Male	OutsideMale	80.91	31.39	19.93	12.18	3.96	5.28	5.9	4.46	30.33	30.31	46.86	25.25	20.46	19.34	12.56	6.22	6.77	-4.94097	3.17769
Outside	Male	OutsideMale	78.01	31.01	20.17	11.9	4.19	4.86	7.04	5.69	29.87	30.65	48.47	24.48	23.14	19.97	13.67	7.18	6.69	-5.84566	4.32914
Outside	Male	OutsideMale	82.06	31.93	21.23	11.6	4.02	4.56	6.49	4.25	29.62	29.12	44.19	23.82	21.64	19.07	12.34	7.93	6.23	-4.80311	2.91009
Outside	Male	OutsideMale	70.7	30.13	19.7	9.98	3.44	4	5.78	4	30.47	26.21	42.87	22.06	18.72	17.52	11.49	7.59	5.71	-2.71203	-0.249427
Outside	Male	OutsideMale	78.84	30.11	21.3	10.29	3.65	4.2	5.72	4.82	31.97	30.65	52.3	23.26	21.68	20.17	11.51	6.29	5.85	-4.18592	2.25598
Outside	Male	OutsideMale	73.14	28.98	19.1	10.42	3.75	4.16	5.77	3.86	29.22	27.59	43.59	23.38	17.2	17.75	12.81	7.08	5.65	-2.92212	0.0639406
Outside	Male	OutsideMale	76.11	32.17	21.04	11.68	3.59	5.1	6.22	4.84	34	31.43	50.83	23.79	19.25	21.36	12.08	6.21	6.36	-5.06837	3.49036
Outside	Male	OutsideMale	73.72	28.76	19.78	11.37	3.37	4.25	5.44	3.83	27.95	28.76	44.18	25.07	19.45	20.36	12.5	6.21	5.02	-3.07117	0.501013
Outside	Male	OutsideMale	76.1	31.6	19.79	11.78	3.51	4.71	7.32	4.65	30.93	29.54	42.97	25.38	21.34	18.22	12.87	7.14	5.74	-4.60459	2.60818
Outside	Male	OutsideMale	71.56	31.03	20.82	11.03	3.65	4.95	5.52	4.15	30.26	30.07	48.03	25.71	21.07	17.55	12.12	6.8	5.64	-3.98339	1.8554
Outside	Male	OutsideMale	70.65	27.99	19.31	9.8	4.04	4.29	4.92	3.77	27.27	25.88	41.27	21.1	18.47	16.88	12.08	6.05	5.41	-2.00691	-1.3348
Outside	Male	OutsideMale	68.77	28.77	19.44	10.36	3.52	4.19	4.5	3.29	28.58	26.73	42.07	22.38	19.8	16.7	10.68	6.07	5.22	-1.73567	-1.54586
Outside	Male	OutsideMale	77.35	28.84	19.42	10.68	3.98	4.92	4.82	4.21	33.03	29.79	49.35	24.72	20.91	19.85	12.16	6.8	6.24	-4.19447	2.10227
Outside	Male	OutsideMale	64.45	25.88	17.77	9.38	3.87	4.09	4.84	3.6	26.09	24.63	39.55	20.74	16.68	15.47	11.53	6.27	5.97	-1.12635	-2.84958
Outside	Male	OutsideMale	75.35	28.72	19.48	11.53	3.92	4.54	5.1	4.21	29.53	27.75	46.97	24.1	20.68	18.43	11.66	6.17	6.04	-3.52655	1.04242
Outside	Male	OutsideMale	76.38	29.27	20.94	11.32	3.73	4.05	5.74	3.76	30.85	29.93	47.95	26.74	22.08	18.37	12.2	6.78	5.64	-3.90368	1.83618
Outside	Male	OutsideMale	65.57	26.86	18.67	9.72	3.37	4.08	4.09	3.06	26.33	24.97	40.15	20.48	17.09	15.91	10.96	5.77	4.83	-0.511306	-3.47521
Outside	Male	OutsideMale	64.21	25.17	16.95	10.13	3.34	3.29	4.51	3.26	24.63	24.27	44.01	20.92	16.45	15.35	11.09	5.65	4.46	-0.0819423	-4.18821
Outside	Male	OutsideMale	66.9	26.78	17.74	9.8	3.6	3.85	4.8	3.57	26.05	26.19	40.81	21.84	16.97	15.36	10.86	5.93	5.01	-0.924791	-2.95022
Outside	Male	OutsideMale	68.45	27.86	19.42	9.81	3.38	4.25	4.79	3.57	27.31	26.61	44.01	21.2	17.55	16.26	10.3	5.84	4.76	-1.30097	-2.24802
Outside	Male	OutsideMale	62.65	26.05	16.82	9.3	3.86	3.63	4.44	3.49	24.24	22.91	36.84	18.12	15.17	13.3	10.5	6.77	4.79	0.175222	-4.89302
Outside	Male	OutsideMale	65.86	24.97	18.87	9.54	3.41	4.08	4.57	3.98	25.99	24.88	37.93	20.84	18.09	15.54	9.93	5.59	5.52	-0.767166	-3.2554
Outside	Male	OutsideMale	76.17	28.44	20.19	10.1	3.77	4.55	5.16	4.55	30.7	31.46	49.86	25.59	19.18	19.52	13.92	6.88	5.16	-3.95868	1.84828
Outside	Male	OutsideMale	76.07	27.19	19.3	11.1	3.22	3.96	5.43	4.53	29.3	29.7	45.89	22.44	18.38	18.83	12.49	6.83	5.64	-3.06769	0.372827
Outside	Male	OutsideMale	77.91	29.85	20.83	11.49	3.75	5.69	4.67	5.06	27.41	28.63	46.76	24.71	20.71	19.02	12.86	6.84	5.89	-4.44823	2.3743
Outside	Female	OutsideFemale	96.34	37.42	24.72	12.43	4.57	5.42	5.93	5.17	37.83	33.56	51.88	29.2	24.77	21.8	13.01	7.19	7.2	-7.97474	8.18829
Outside	Female	OutsideFemale	59.69	24.41	16.98	9	3.99	3.99	4.96	3.43	25.35	23.29	35.71	20.49	14.7	12.91	9.74	5.93	4.86	0.188035	-4.9281
Outside	Female	OutsideFemale	60.84	24.17	16.71	9.43	3.16	4.05	3.31	2.9	23.01	21.35	34.63	22.83	12.94	14.98	11.18	7.25	4.27	0.663187	-5.52221
Outside	Female	OutsideFemale	80.78	28.15	19.37	11.08	4.49	4.97	4.97	3.82	35.61	29.84	49.27	25.82	20.74	17.01	11.4	6.68	5.99	-4.18904	2.10514
Outside	Female	OutsideFemale	74.04	28.83	19.63	10.59	3.75	4.7	4.82	3.62	30.68	28.54	46.66	24.25	15.9	17.4	11.41	5.53	6.22	-2.75555	0.00159594
Outside	Female	OutsideFemale	88.15	33.08	21.56	12.12	4.17	5.03	6.14	4.92	35.33	32.3	51.23	25.78	20.77	20.7	11.84	6.63	6.67	-6.00708	4.96984
Outside	Female	OutsideFemale	85.22	31.89	21.2	11.88	3.84	4.5	5.4	4.82	32.29	30.4	45.59	25.02	19.72	21.94	13.94	8.6	7.15	-5.63129	4.21706
Outside	Female	OutsideFemale	56.48	22.99	16.24	8.5	3.07	3.54	3.9	3.51	21.27	21.24	32.09	16.51	12.06	14.09	11.96	6.61	6.46	1.10113	-6.4504
Outside	Female	OutsideFemale	80.11	31.63	21.45	11.95	3.66	5.03	6.01	4.46	31.66	31.11	47.04	25.02	23.94	16	12.11	7.63	6.28	-4.95847	3.2812
Outside	Female	OutsideFemale	80.27	31.95	20.3	10.86	3.77	4.3	4.61	3.84	29.38	28.71	44.72	23.61	19.27	18.28	13.74	6.73	6.17	-3.55774	1.28708
Outside	Female	OutsideFemale	72.66	27.29	18.55	10.23	3.21	4.48	5.14	4.16	27.95	27.81	44.9	23.8	18.93	17.5	12.86	6.23	5.22	-2.48072	-0.502939
Outside	Female	OutsideFemale	80.57	34.72	23.42	12.23	4.56	5.55	6.04	4.59	33.94	35.76	40.77	27.17	21.87	20.53	15.41	7.03	6.53	-6.60584	5.89551
Outside	Female	OutsideFemale	69.27	26.28	19.76	9.98	3.33	3.96	5.48	4.62	28.47	29.43	44.52	22.41	18.2	17.3	12.53	7.01	4.12	-2.30531	-0.793512
Outside	Female	OutsideFemale	65.95	27.4	19.44	9.84	3.23	4.42	4.92	4.35	27.31	26.87	42.7	21.52	17.71	17.08	11.58	5.22	5.06	-1.63874	-1.77602
Outside	Female	OutsideFemale	69.56	25.82	19.76	10.14	3.32	3.9	4.98	4.39	27.55	29.1	45.41	22.58	18.59	18.06	12.56	5.26	4.84	-2.02062	-1.08323
Valley	Male	ValleyMale	49.09	19.84	13.69	8.57	2.8	3.87	3.26	2.77	18.94	17.84	29.98	13.97	12.79	11.62	6.99	4.5	3.61	4.01308	0.044553
Valley	Male	ValleyMale	48.5	20.06	13.55	8.19	2.86	3.5	3.65	2.83	18.53	18.4	29.73	14.94	12.65	12.14	7.46	3.92	3.61	4.06371	-0.0825756
Valley	Male	ValleyMale	51.17	20.23	14.05	8.02	2.92	3.65	4.04	3.61	15.88	19.14	30.38	16.51	12.66	12.11	8.01	4.79	4.31	3.22034	-1.96172
Valley	Male	ValleyMale	48.72	20.03	14.54	8.71	3.23	3.55	3.39	2.85	20.02	18.67	30.25	16.32	12.49	14.2	6.01	3.94	3.69	3.59921	-1.40433
Valley	Male	ValleyMale	47.41	11.91	13.3	7.74	2.51	3.55	3.55	2.77	16.38	17.27	27.47	15.11	11.21	11.41	6.77	4.77	3.12	5.05979	2.86816
Valley	Male	ValleyMale	49.17	20.03	14.09	8.49	2.81	3.24	4.22	3.34	19.27	18.44	31.75	16.17	12.86	12.86	7.41	4.23	4.26	3.3738	-1.84146
Valley	Male	ValleyMale	41.85	17.43	11.66	7.2	2.54	2.95	3.09	2.41	17.12	15.84	27.59	13.04	9.07	11.91	6.39	3.87	3.03	5.96915	4.91095
Valley	Male	ValleyMale	42.52	17.5	12.15	8.84	2.42	2.9	3.11	2.1	15.29	16.15	25.28	13.65	9.65	11.32	6.7	3.9	3.36	5.7904	4.4594
Valley	Male	ValleyMale	49.65	19.13	13.64	7.94	2.73	3.11	4.12	3.1	15.3	17.55	28.95	16.24	12.34	11.71	8.22	3.86	4	4.1476	0.108776
Valley	Male	ValleyMale	40.62	15.85	10.54	6.5	2.3	3.1	2.54	2.01	14.35	13.45	24.09	12.43	7.62	9.77	6.4	4.3	2.9	7.09807	8.16404
Valley	Male	ValleyMale	46.32	17.82	12.66	8.15	2.49	3.65	3.39	2.83	17.17	15.93	27.99	13.72	9.4	12.69	6.86	4.38	3	4.9495	2.51911
Valley	Male	ValleyMale	48.52	19.44	13.46	8.58	2.49	3.57	3.48	2.8	20.09	17.98	29.86	14.66	11.91	13.76	7.14	4.73	3.73	3.91885	-0.259335
Valley	Male	ValleyMale	50.77	19.45	13.06	8.74	3.02	3.71	4.05	3.27	18.21	18.26	30.81	16.35	12.85	12.63	8.63	4.93	3.95	3.13098	-2.03779
Valley	Male	ValleyMale	48.25	18.5	12.76	8.23	2.56	3.15	3.65	2.88	17.11	17.32	28.65	14.2	11.25	11.96	8.6	5.11	3.66	4.33765	1.06187
Valley	Male	ValleyMale	45.13	17.72	12.59	7.3	2.77	2.9	2.87	2.22	15.61	15.94	26.56	16	10.43	11.93	6.92	4.87	3.35	5.383	3.55616
Valley	Male	ValleyMale	46.39	17.89	12.13	8.07	2.29	3.07	3.8	2.71	18.72	16.16	27.72	15.45	11.75	11.67	6.51	4.33	3.53	4.93242	2.3586
Valley	Male	ValleyMale	54.9	22.02	14.63	8.58	3.07	4.02	3.96	3.78	22.06	21.06	34.52	17.62	13.9	15.79	9.28	4.97	3.89	1.74968	-5.98048
Valley	Male	ValleyMale	48.28	19.18	13.38	8.25	2.16	3.84	3.82	3.51	19.77	18.02	30.61	15.8	11.79	12.64	7.27	4.5	3.93	3.75156	-0.698159
Valley	Male	ValleyMale	43.97	17.49	12.6	7.53	2.15	3.33	2.71	2.62	15.3	16.29	26.74	13.53	9.76	12.66	6.39	4.4	3.62	5.5602	3.9682
Valley	Male	ValleyMale	45.33	17.5	12.56	7.84	2.19	3.22	3.73	2.89	17.56	16.99	28.93	14.58	11.43	12.45	6.78	3.36	3	5.1693	2.61762
Valley	Male	ValleyMale	49.85	18.38	13.78	8.41	2.48	2.88	4.08	2.83	19.37	18.39	30.13	16.07	11.18	12.69	6.34	4.3	3.72	4.26333	0.206779
Valley	Male	ValleyMale	46.76	19.1	13.51	7.84	2.74	3.44	3.09	2.66	17.68	16.6	28.82	15.83	10.25	12.95	6.11	3.86	3.73	4.71643	1.46781
Valley	Male	ValleyMale	45.24	18.27	12.44	8.1	2.45	3.11	3.64	3.06	18.4	16.7	28.04	14.81	11.24	12.32	7.57	5.18	3.59	4.48878	1.57778
Valley	Male	ValleyMale	52.09	22.75	15.77	9	2.89	3.69	3.78	3.13	22.14	18.46	29.46	16.74	12.45	13.6	7.54	3.35	3.73	3.09494	-2.97169
Valley	Female	ValleyFemale	50.78	20.43	14.54	8.34	2.62	3.72	3.37	3.04	18.28	17.33	29.96	15.73	12.66	13.34	8.12	5.19	4.23	3.38869	-1.46398
Valley	Female	ValleyFemale	55.38	22.69	15.97	9.18	3.32	3.69	4.16	2.79	24.17	21.18	34.26	16.99	14.02	16.4	8.33	3.88	5.03	1.71641	-6.63933
Valley	Female	ValleyFemale	46.68	18.24	13.1	7.95	2.8	3.29	2.77	2.21	17	16.52	27.51	13.8	9.8	12.15	7.73	4.26	3.62	5.06392	2.56237
Valley	Female	ValleyFemale	51.05	20.7	13.94	8.53	3.08	3.63	3.49	3.02	18.54	17.78	30.47	16.13	11.44	12.51	9.01	5.72	4.17	3.1236	-1.97658
Valley	Female	ValleyFemale	48.6	18.98	12.6	8.29	2.77	3.15	3.91	2.92	19.75	17.75	28.65	15.6	10.6	12.69	7.36	4.34	3.6	4.21536	0.403429
Valley	Female	ValleyFemale	49.91	19.17	13.87	8.33	2.87	3.5	3.99	3.33	18.24	18.28	30.43	16.24	10.6	13.24	8.02	4.75	3.82	3.50391	-1.33013
Valley	Female	ValleyFemale	49.63	19.28	13.41	8.46	2.36	3.31	3.59	2.88	17.06	17.25	28.06	14.98	10.09	13.35	7.61	5.36	3.65	4.20244	0.635692
Valley	Female	ValleyFemale	49.25	18.58	12.51	8.22	2.82	3.6	4.29	3.14	20	18.68	30.46	15.8	11.06	12.31	8.38	6.12	3.61	3.37624	-1.07954
Valley	Female	ValleyFemale	47.62	18.97	13.34	8.89	2.64	3.35	4.12	2.94	20.17	17.53	28.8	15.89	11.25	11.91	7.12	4.59	4.11	3.86904	-0.332136
Valley	Female	ValleyFemale	58.21	22.77	15.64	9.51	2.98	4.09	4.85	3.89	22.49	21.8	35.4	18.46	13.44	14.81	7.88	5.49	4.91	1.00662	-7.88642
Valley	Female	ValleyFemale	50.26	19.52	13.75	8.16	2.62	3.94	4.51	3.24	20.7	18.86	31.28	15.7	11.11	12.79	7.44	4.89	4.3	3.18091	-2.06296
Valley	Female	ValleyFemale	45.85	17.75	12.82	7.59	2.79	3.36	2.86	2.58	14.62	15.3	27.38	14.15	8.59	12.37	6.58	4.66	3.57	5.27651	3.35557
Valley	Female	ValleyFemale	50.71	20.05	13.95	9.04	2.62	3.46	3.65	2.9	19.03	17.97	31.5	15.92	11.94	13.21	6.87	5.18	3.9	3.53463	-1.26853
Valley	Female	ValleyFemale	50.75	20.15	13.99	8.84	2.88	3.39	3.2	3.31	18.82	17.62	30.14	15.9	10.3	12.52	7.98	5.28	3.93	3.55069	-1.13336
Valley	Female	ValleyFemale	43.54	18.24	12.51	7.94	2.54	3.35	2.9	2.47	17.5	15.37	27.05	12.94	18.58	12.78	7.53	4.2	3.51	4.7475	2.40001
Valley	Female	ValleyFemale	48.04	18.32	13.16	8.52	2.47	3.03	3.68	3.19	17.65	17.44	28.66	15.89	9.7	12.44	7.68	5.56	3.67	4.17981	0.628269
Valley	Female	ValleyFemale	58.93	22.88	15.86	9.48	2.97	3.75	4.37	3.76	22.73	21.33	35.12	18.37	13.74	13.89	9.13	5.02	4.95	1.27469	-7.46465

## Sheet: Ac_Museum_Stats
Museum												Population*Sex						Outside Sex						Valley Sex						Population
		Outside				Valley						Kruskal-Wallis			Welch's ANOVA			Kruskal-Wallis			Welch's ANOVA			Kruskal-Wallis			Welch's ANOVA			Kruskal-Wallis			Welch's ANOVA
		Female (n=15)		Male (n=43)		Female (n=17)		Male (n=24)			Trait	χ2	df	p	F	df (num/den)	p	χ2	df	p	F	df (num/den)	p	χ2	df	p	F	df (num/den)	p	χ2	df	p	F	df (num/den)	p
	Trait	Mean	SE	Mean	SE	Mean	SE	Mean	SE		SVL	71.6	3	1.91 × 10-15	151.1	3/39	<2.2 × 10-16	1	1	3.16 × 10-1	0.8	1/17	3.83 × 10-1	4.7	1	3.00 × 10-2	5.5	1/30	2.61 × 10-2	70.4	1	<2.2 × 10-16	387	1/87	<2.2 × 10-16
	SVL	74.66	2.91	71.91	1.01	50.31	0.98	47.52	0.68		HDW	71.9	3	1.65 × 10-15	144.8	3/39	<2.2 × 10-16	0	1	9.08 × 10-1	0.1	1/17	7.24 × 10-1	3.3	1	6.78 × 10-2	4	1/39	5.39 × 10-2	71.3	1	<2.2 × 10-16	384.9	1/97	<2.2 × 10-16
	HDW	29.07	1.09	28.66	0.36	19.81	0.4	18.65	0.43		HDL	71.2	3	2.38 × 10-15	150.8	3/39	<2.2 × 10-16	0.7	1	3.94 × 10-1	0.9	1/18	3.59 × 10-1	2.3	1	1.31 × 10-1	3.3	1/34	7.95 × 10-2	70.5	1	<2.2 × 10-16	426.6	1/96	<2.2 × 10-16
	HDL	19.94	0.61	19.33	0.23	13.82	0.27	13.19	0.22		ORD	61.2	3	3.24 × 10-13	57.4	3/41	1.02 × 10-14	0.4	1	5.46 × 10-1	0.2	1/22	6.33 × 10-1	4.2	1	4.16 × 10-2	5.8	1/36	2.09 × 10-2	60.1	1	9.16 × 10-15	169.7	1/91	<2.2 × 10-16
	ORD	10.68	0.32	10.51	0.16	8.55	0.13	8.12	0.12		END	69.6	3	5.13 × 10-15	76.9	3/40	<2.2 × 10-16	0.2	1	6.76 × 10-1	0	1/20	9.39 × 10-1	2.9	1	8.77 × 10-2	3.4	1/38	7.41 × 10-2	69	1	<2.2 × 10-16	226.3	1/97	<2.2 × 10-16
	END	3.74	0.14	3.75	0.06	2.77	0.06	2.62	0.06		IND	55.7	3	4.98 × 10-12	38.7	3/41	4.23 × 10-12	0.8	1	3.79 × 10-1	1	1/23	3.18 × 10-1	1.6	1	2.09 × 10-1	1.87	1/38	1.80 × 10-1	54.8	1	1.34 × 10-13	119	1/93	<2.2 × 10-16
	IND	4.52	0.15	4.35	0.08	3.51	0.07	3.38	0.07		TYH	56	3	4.23 × 10-12	43.7	3/40	1.03 × 10-12	0	1	1.00 × 100	0.2	1/29	2.50 × 10-1	1.3	1	2.61 × 10-1	1.38	1/29	2.50 × 10-1	55.4	1	9.70 × 10-14	127.3	1/96	<2.2 × 10-16
	TYH	5.11	0.2	5.21	0.13	3.75	0.15	3.54	0.09		TYW	54.2	3	1.02 × 10-11	36	3/41	1.32 × 10-11	0.4	1	5.11 × 10-1	0.2	1/26	6.21 × 10-1	2	1	1.57 × 10-1	1.4	1/36	2.42 × 10-1	53.4	1	2.74 × 10-13	110.1	1/96	<2.2 × 10-16
	TYW	4.17	0.16	4.08	0.1	3.04	0.1	2.87	0.09		FEL	70.7	3	3.03 × 10-15	117.7	3/39	<2.2 × 10-16	0.9	1	3.33 × 10-1	0.9	1/18	3.64 × 10-1	2.6	1	1.07 × 10-1	3.2	1/32	8.11 × 10-2	69.9	1	<2.2 × 10-16	324.4	1/96	<2.2 × 10-16
	FEL	29.84	1.22	28.63	0.45	19.22	0.58	17.93	0.43		TIL	70.8	3	2.89 × 10-15	148.8	3/39	<2.2 × 10-16	0.9	1	3.33 × 10-1	0.6	1/19	4.51 × 10-1	0.96	1	3.28 × 10-1	1.9	1/30	1.79 × 10-1	70.3	1	<2.2 × 10-16	424.5	1/90	<2.2 × 10-16
	TIL	28.62	1.07	27.73	0.44	18.12	0.45	17.37	0.31		FTL	70.4	3	3.56 × 10-15	136.6	3/39	<2.2 × 10-16	0	1	9.22 × 10-1	0	1/20	9.02 × 10-1	2.2	1	1.35 × 10-1	3.19	1/31	8.38 × 10-2	69.9	1	<2.2 × 10-16	392.6	1/89	<2.2 × 10-16
	FTL	43.81	1.5	44.01	0.67	30.3	0.63	28.93	0.44		HUL	70.5	3	3.27 × 10-15	128.9	3/40	<2.2 × 10-16	0.8	1	3.65 × 10-1	0.7	1/21	4.26 × 10-1	1	1	3.15 × 10-1	2.18	1/33	1.49 × 10-1	70.1	1	<2.2 × 10-16	387.4	1/91	<2.2 × 10-16
	HUL	23.73	0.77	23.04	0.36	15.79	0.34	15.16	0.27		RAL	65.1	3	4.86 × 10-14	87.7	3/38	<2.2 × 10-16	0	1	8.38 × 10-1	0.1	1/19	8.23 × 10-1	0	1	9.16 × 10-1	0.3	1/25	6.12 × 10-1	65	1	7.46 × 10-16	239.3	1/96	<2.2 × 10-16
	RAL	18.67	0.94	18.91	0.39	11.7	0.56	11.37	0.3		HAL	66.7	3	2.12 × 10-14	82	3/40	<2.2 × 10-16	0	1	8.94 × 10-1	0	1/19	9.66 × 10-1	4.1	1	4.29 × 10-2	3.34	1/35	7.60 × 10-1	65.9	1	4.81 × 10-16	234.8	1/93	<2.2 × 10-16
	HAL	17.71	0.69	17.74	0.28	13.1	0.27	12.45	0.23		PAL	72.6	3	1.17 × 10-15	138.7	3/41	<2.2 × 10-16	3.5	1	6.22 × 10-2	4.24	1/23	5.12 × 10-2	6.7	1	9.50 × 10-3	6.9	1/39	1.23 × 10-2	70.1	1	<2.2 × 10-16	394.1	1/96	<2.2 × 10-16
	PAL	12.35	0.35	11.53	0.19	7.81	0.16	7.18	0.18		PAW	68.4	3	9.43 × 10-15	82.6	3/39	<2.2 × 10-16	0.3	1	6.07 × 10-1	0.2	1/20	6.58 × 10-1	8.9	1	2.91 × 10-3	11.9	1/31	1.62 × 10-3	66	1	4.41 × 10-16	200.5	1/93	<2.2 × 10-16
	PAW	6.64	0.24	6.52	0.1	4.97	0.15	4.35	0.11		TUB	65.2	3	4.50 × 10-14	75.2	3/39	3.38 × 10-16	1.8	1	1.74 × 10-1	1.6	1/19	2.23 × 10-1	5	1	2.62 × 10-2	9	1/28	5.57 × 10-3	63	1	2.04 × 10-15	186.3	1/95	<2.2 × 10-16
	TUB	5.8	0.26	5.45	0.11	4.03	0.12	3.6	0.08		PC1	71.5	3	2.04 × 10-15	133.8	3/40	<2.2 × 10-16	0.3	1	5.64 × 10-1	0.4	1/20	5.16 × 10-1	4.7	1	4.72 × 10-2	5.1	1/33	3.05 × 10-2	70.5	1	<2.2 × 10-16	383.2	1/93	<2.2 × 10-16

## Sheet: Ac_Live_Raw
Sex	Mass	SVL	FEL	ORD	HDW	PAL	PAW	PC1
Female	12.25	40.56	14.18	7.05	16.41	7.04	4.07	-3.19831
Female	11.25	40.81	14.53	7.2	16.62	6.59	3.41	-3.50908
Female	9.6	42.04	14.42	6.43	16.67	6.14	3.78	-3.95909
Female	13.75	42.29	15.52	7.05	16.3	7.19	4.43	-2.45372
Female	10.1	42.39	13.97	6.99	17.08	6.78	3.97	-3.32328
Female	14	42.46	15.59	7.52	18.17	7.1	4.76	-1.7678
Female	12.5	42.79	15.71	7.72	18.88	6.97	4.07	-1.94581
Female	10.5	42.79	14.45	6.97	17.78	6.14	4.5	-3.07476
Female	19.5	42.91	17.14	8.38	19.63	8.93	3.85	-0.0163126
Female	15	43.3	14.88	6.9	16.82	7.21	3.81	-2.71009
Female	9.3	43.32	14.15	6.65	17.43	5.8	3.72	-3.87427
Female	12.5	43.49	15.41	7.93	17.78	8.32	4.83	-1.17298
Female	15.25	43.68	15.65	7.68	17.66	7.45	3.81	-1.85119
Female	12	43.75	15.73	7.72	16.86	6.78	3.98	-2.325
Female	16	43.92	16.86	7.74	18.75	8.15	4.57	-0.695008
Female	14.1	43.97	16.9	7.34	19.51	6.77	3.91	-1.7167
Female	14	44.33	15.95	6.61	18.36	6.84	4.59	-2.16168
Female	14.5	44.38	16.13	7.67	17.73	6.81	5.18	-1.38336
Female	13.6	44.74	16.77	7.17	19.16	6.65	4.6	-1.61397
Female	16.5	45.07	16.48	7.48	17.71	6.87	4.55	-1.46987
Female	13.5	45.13	16.24	7.47	18.77	7.19	4.09	-1.6328
Female	15.5	45.41	17.32	6.89	19.39	7.44	4.7	-1.07008
Female	12.1	45.58	16.67	6.47	18.82	7.42	3.92	-2.08397
Female	15.25	45.67	16.49	7.69	18.91	7.28	4.23	-1.18805
Female	12.5	45.83	17.16	7.22	17.96	7.83	3.77	-1.56831
Female	19.5	45.86	16.92	7.74	19.1	6.99	4.14	-0.893003
Female	15	45.94	16.23	7.89	19.21	8.22	6.04	0.0504915
Female	14.35	46.04	17.28	7.65	19.48	7.15	3.95	-1.13299
Female	13.25	46.41	15.72	7.39	17.55	6.36	4.08	-2.23464
Female	15.25	46.41	16.88	7.81	18.98	8.2	4.92	-0.310494
Female	16.9	46.43	17.2	7.75	19.82	9.18	5.01	0.391592
Female	20	46.64	17.6	7.3	18.81	8.22	5.46	0.134419
Female	21.5	48.19	17.17	8.06	19.26	8.26	4.19	0.17592
Female	17	48.54	16.11	8.56	18.6	6.91	4.7	-0.487536
Female	15.5	48.57	17.26	7.51	18.78	8.7	3.88	-0.484113
Female	19.5	48.94	17.74	7.12	19.11	8.09	4.83	-0.0629463
Female	19	49.26	16.27	8.37	18	7.03	4.49	-0.502076
Female	16.5	49.3	17.01	7.69	18.38	8.19	3.85	-0.60412
Female	22	49.4	17.34	8.16	18.19	9	4.71	0.738692
Female	17.9	49.94	17.66	8.23	20.01	8.03	4.39	0.393457
Female	18	50.02	16.96	7.92	19.48	7.54	3.92	-0.398975
Female	29.25	50.07	19.29	8.88	21.19	6.63	4.84	1.6971
Female	18.75	50.21	17.04	7.73	19.91	5.43	4.2	-1.04886
Female	21.5	50.3	17.65	7.36	20.61	7.91	5.21	0.5956
Female	19.75	50.36	18.23	8.7	19.7	7.92	4.46	0.865956
Female	22.6	50.45	17.7	8.31	19.73	7.54	4.31	0.517517
Female	26	50.77	18.55	9.12	20.15	8.2	4.18	1.65205
Female	24.05	51.2	18.15	7.97	8.24	8.24	4.78	-0.694814
Female	22.75	51.32	17.48	8.35	19.57	8.25	3.25	0.353435
Female	19.25	52.48	20.24	9.19	21.89	9.2	5.3	2.92748
Female	26.5	52.74	16.28	8.17	18.16	8.62	4.21	0.659518
Female	25.75	53.39	19.04	7.41	20.64	7.41	4.38	0.911996
Female	27.25	53.43	17.74	8.14	19.94	8.6	5.15	1.76663
Female	24.3	53.59	18.87	8.69	20.44	7.99	4.1	1.53393
Female	24.5	53.82	17.9	8.7	19.06	8.38	4.9	1.62048
Female	27.7	54.41	19.74	8.58	21.62	9.62	3.8	2.65088
Female	23.25	54.82	18.93	8.25	21.71	8.11	4.45	1.73597
Female	23.25	54.95	17.09	8.07	19.77	8.4	4.03	0.842094
Female	26.3	55.38	18.65	8.27	21.28	8.66	5.15	2.36689
Female	27.2	55.5	18.6	8.36	21.3	8.41	4.85	2.24514
Female	24.25	56.44	19.66	8.07	21.74	8.63	4.83	2.37343
Female	23.51	54.48	18.85	7.81	20.38	8.78	4.91	1.73289
Female	21.54	54.52	17.8	7.12	20	8.64	3.85	0.426058
Female	20.16	54.87	18.56	7.86	19.94	7.9	4.12	0.752023
Female	24.37	55.08	16.22	8.57	20.08	8.42	3.98	1.0093
Female	25.35	55.51	18.96	8.34	21.65	9.33	5.18	2.75657
Female	25.78	55.58	18.58	8.51	19.88	8.09	4.06	1.54932
Female	28.91	56.29	18.43	8.85	19.53	9.95	4.37	2.74745
Female	29.06	57.66	19.11	8.95	22.61	8.44	4.17	2.87584
Female	25.4	58.5	20.14	8.12	21.96	9.25	4.42	2.84015
Female	31.35	60.01	20.02	9.64	22.17	8.91	4.66	4.10365
Female	36.47	60.01	19.34	8.42	21.96	8.81	4.33	3.41977
Female	34.71	60.2	19.18	8.33	20.37	8.08	4.43	2.75027
Female	30.72	61.79	20.38	8.9	22.69	9.1	4.57	4.01126
Female	31.36	61.92	19.95	8.26	21.67	8.35	4.54	3.16376
Female	37	62.2	21.67	8.78	24.64	9.89	5.02	5.49491
Female	34.05	62.41	22.06	8.91	22.55	7.98	4.08	4.01308
Female	38.3	63.51	21.29	10.16	24.9	9.85	5.03	6.33344
Male	9.2	39.93	14.37	6.66	16.79	7.5	3.95	-3.41408
Male	12	41.38	16.02	7.14	17.7	6.48	4.25	-2.60515
Male	13	41.64	16.55	7.68	18.51	7.56	4	-1.67612
Male	13.7	42.06	15.3	7.45	17.55	6.57	4.33	-2.41007
Male	11.75	42.18	14.77	7.39	16.47	6.75	3.48	-3.14866
Male	11.9	42.59	15.43	7.17	18.39	5.7	3.44	-3.19422
Male	12.75	43.17	16.39	6.88	19.09	7.66	3.8	-1.99228
Male	13.5	43.3	17.61	7.28	19.01	6.92	3.98	-1.6542
Male	14.5	43.34	16.31	7.35	17.65	6.79	3.94	-2.13995
Male	12.25	43.86	14.52	7.91	18.04	7.15	3.71	-2.28401
Male	11.5	44.02	14.58	7.36	17.59	6.72	4.39	-2.53546
Male	11.5	44.21	15.12	6.72	17.48	6.68	3.76	-3.02972
Male	13	44.29	16.35	7.28	18.48	6.51	4.75	-1.82398
Male	11.5	44.32	15.37	6.65	17.74	6.12	3.65	-3.2229
Male	13.5	44.34	16.09	7.39	17.41	7.44	4.18	-1.8427
Male	16.4	44.57	17.2	8.05	19.46	7.53	4.24	-0.651412
Male	11.75	44.64	16.09	7.18	18.33	6.89	4.75	-1.86857
Male	13.25	44.83	16.82	7.41	19.71	7.47	3.74	-1.46083
Male	13.25	45.45	16.28	7.28	18.66	7.51	3.73	-1.7626
Male	15.25	45.63	16.45	7.59	18.81	7.98	4.74	-0.776119
Male	13	46.32	16.53	7.62	17.15	6.97	3.32	-2.09539
Male	12.5	46.34	16.35	6.86	18.6	6.79	4.92	-1.72187
Male	17.5	46.35	17.06	8.65	18.38	8.23	4.86	0.204819
Male	14.5	46.35	16.21	7.36	19.87	8.38	4.35	-0.798444
Male	13.75	46.56	16.82	8.24	18.43	7.04	3.92	-1.15293
Male	19	46.62	17.2	7.78	19.21	8.75	4.46	0.0583093
Male	17	47.4	18.11	8.05	20.15	8.01	5.03	0.45066
Male	14.7	47.6	17.19	8.1	19.3	7.4	4.05	-0.668523
Male	14	47.87	17.42	7.66	18.53	8.03	3.89	-0.810492
Male	17	47.87	17.63	7.93	19.34	7.87	4.35	-0.164924
Male	18.9	48.58	18.36	7.83	20.24	6.87	4.69	0.0305878
Male	12.5	49.62	16.82	7.85	18.19	6.07	3.98	-1.59655
Male	19.5	50.88	17.15	7.31	18.73	7.37	4.6	-0.39857
Male	20	51.93	17.71	8.78	18.73	8.87	4.84	1.29956
Male	16.5	52.09	17.14	8.77	20.07	7.93	4.39	0.590529
Male	25.15	52.79	18.09	9.84	8.33	8.33	4.41	0.344541
Male	21.25	56.55	19.67	9.19	19.94	9.33	4.91	2.80464
Male	10.8	42	14.35	6.89	16.31	7.32	3.68	-3.30195
Male	20.93	50.06	17.44	7.7	18.67	7.23	4.43	-0.231426
Male	18.09	50.34	16.61	7.57	18.65	6.96	4.36	-0.799035
Male	19.6	50.98	17.03	7.7	19.49	8.41	3.96	0.0343798
Male	22.13	52.16	18.85	8.46	20.88	7.83	4.15	1.18998
Male	21.35	52.24	17.62	7.86	19.82	7.8	4.42	0.478782
Male	24.18	52.74	19.23	8.57	21.08	9.6	4.58	2.41785
Male	19.58	53.78	18.13	8.8	20.06	8.4	4.67	1.47046
Male	21.96	53.92	18.15	8.4	19.92	8.71	3.75	1.13195
Male	26.48	53.93	18.97	9.22	22.96	8.05	4.19	2.4499
Male	19.21	53.94	17.44	7.64	19.5	7.37	4.14	-0.0274899
Male	22.15	54.01	18.77	8.38	21.62	8.63	4.44	1.81791
Male	26.46	55.02	19.42	8.49	21.5	8.9	4.95	2.69102
Male	25.43	55.83	19.12	8.36	20.9	7.87	4.2	1.72894
Male	28.04	58.09	20	9.14	22.06	8.52	4.4	3.20117
Male	32.7	58.81	19.97	8.71	21.5	10.36	4.24	3.88279
Male	30.6	59.69	20.35	9.25	22.14	9.69	4.06	3.94673
Male	28.35	59.98	20.65	9.03	23.23	9.39	5.22	4.33286
Male	30.05	60.36	12.93	9.46	20.73	8.71	5.11	2.14192

## Sheet: Ac_Live_Stats
Live								Valley Sex
		Valley						Kruskal-Wallis			Welch's ANOVA
		Female (n=78)		Male (n=56)			Trait	χ2	df	p	F	df (num/den)	p
	Trait	Mean	SE	Mean	SE		Mass	5.8	1	1.60 × 10-2	6.3	1/129	1.36 × 10-2
	Mass	20.49	0.8	17.68	0.78		SVL	1.5	1	2.27 × 10-1	1.8	1/125	1.79 × 10-1
	SVL	50.09	0.68	48.74	0.73		FEL	1.2	1	2.81 × 10-1	1.5	1/124	2.22 × 10-1
	FEL	17.47	0.2	17.11	0.22		ORD	0.2	1	6.78 × 10-1	0	1/114	8.83 × 10-1
	ORD	7.94	0.08	7.92	0.1		HDW	1.4	1	2.43 × 10-1	1	1/121	3.24 × 10-1
	HDW	19.43	0.25	19.06	0.29		PAL	1.7	1	1.96 × 10-1	1.1	1/119	2.96 × 10-1
	PAL	7.89	0.11	7.71	0.13		PAW	2.2	1	1.35 × 10-1	3	1/126	8.54 × 10-2
	PAW	4.41	0.06	4.26	0.06		PC1	2.5	1	1.14 × 10-1	2.4	1/124	1.27 × 10-1
